# Supplementary material for: Landscape determinants of fine-scale genetic structure of a small rodent in a heterogeneous landscape (Hluhluwe-iMfolozi Park, South Africa)
Source: Sci Rep. 2016 Jul 13;6:29168. doi: 10.1038/srep29168 (PMC4942783; doi:10.1038/srep29168)
Supplement: Supplementary Table [file srep29168-s2.xls]

## Sheet: SREP-15-37299-s02
Table S4 Proportion of shared alleles between 101 Mastomys natalensis trapping transcets from the Hluhluwe-iMfolozi Park, KwaZulu-Natal Province, South Africa.
	1	2	3	4	5	6	7	8	9	10	11	12	13	14	15	16	17	18	19	20	21	22	23	24	25	26	27	28	29	30	31	32	33	34	35	36	37	38	39	40	41	42	43	44	45	46	47	48	49
1	0
2	0.667	0
3	0.778	0.667	0
4	0.722	0.833	0.796	0
5	0.778	0.694	0.685	0.778	0
6	0.611	0.639	0.667	0.778	0.611	0
7	0.736	0.771	0.689	0.823	0.625	0.618	0
8	0.648	0.741	0.735	0.833	0.741	0.556	0.684	0
9	0.648	0.694	0.753	0.815	0.759	0.593	0.713	0.537	0
10	0.667	0.694	0.722	0.889	0.833	0.722	0.764	0.685	0.667	0
11	0.667	0.75	0.759	0.778	0.778	0.667	0.677	0.667	0.611	0.667	0
12	0.778	0.722	0.704	0.833	0.722	0.722	0.767	0.759	0.833	0.611	0.778	0
13	0.611	0.611	0.685	0.833	0.833	0.667	0.764	0.667	0.611	0.667	0.611	0.778	0
14	0.688	0.844	0.729	0.813	0.813	0.813	0.75	0.771	0.729	0.75	0.813	0.75	0.875	0
15	0.611	0.722	0.764	0.75	0.75	0.681	0.78	0.681	0.648	0.667	0.667	0.736	0.694	0.797	0
16	0.681	0.75	0.75	0.792	0.792	0.708	0.736	0.681	0.662	0.583	0.597	0.708	0.681	0.719	0.653	0
17	0.689	0.75	0.741	0.778	0.756	0.656	0.759	0.678	0.633	0.7	0.678	0.756	0.711	0.738	0.667	0.633	0
18	0.556	0.722	0.648	0.833	0.722	0.611	0.677	0.685	0.667	0.722	0.722	0.667	0.722	0.75	0.681	0.722	0.733	0
19	0.694	0.722	0.648	0.806	0.75	0.722	0.681	0.787	0.796	0.778	0.75	0.667	0.694	0.719	0.743	0.785	0.772	0.278	0
20	0.611	0.583	0.593	0.778	0.611	0.611	0.736	0.722	0.741	0.778	0.722	0.667	0.556	0.813	0.722	0.736	0.778	0.667	0.667	0
21	0.611	0.722	0.759	0.833	0.833	0.667	0.674	0.704	0.667	0.667	0.722	0.833	0.778	0.625	0.736	0.694	0.644	0.667	0.694	0.778	0
22	0.5	0.722	0.731	0.806	0.778	0.611	0.644	0.657	0.583	0.639	0.694	0.694	0.667	0.75	0.681	0.646	0.639	0.361	0.5	0.694	0.583	0
23	0.778	0.75	0.648	0.667	0.722	0.611	0.674	0.704	0.741	0.722	0.778	0.778	0.778	0.75	0.778	0.75	0.744	0.556	0.611	0.667	0.778	0.611	0
24	0.611	0.694	0.741	0.778	0.722	0.556	0.712	0.648	0.685	0.722	0.5	0.667	0.722	0.688	0.708	0.667	0.711	0.722	0.778	0.778	0.667	0.722	0.778	0
25	0.722	0.708	0.667	0.833	0.694	0.611	0.649	0.648	0.657	0.694	0.639	0.694	0.694	0.813	0.674	0.694	0.722	0.694	0.764	0.722	0.694	0.722	0.778	0.611	0
26	0.5	0.667	0.704	0.833	0.833	0.667	0.823	0.667	0.611	0.611	0.611	0.722	0.722	0.75	0.667	0.694	0.678	0.667	0.778	0.611	0.722	0.639	0.778	0.667	0.667	0
27	0.611	0.694	0.741	0.722	0.778	0.611	0.771	0.722	0.759	0.722	0.611	0.778	0.778	0.688	0.694	0.653	0.667	0.833	0.861	0.778	0.722	0.75	0.722	0.556	0.694	0.611	0
28	0.778	0.694	0.648	0.778	0.667	0.722	0.681	0.778	0.778	0.778	0.833	0.778	0.778	0.688	0.722	0.736	0.744	0.778	0.694	0.667	0.778	0.722	0.667	0.778	0.833	0.833	0.722	0
29	0.639	0.685	0.67	0.769	0.704	0.657	0.716	0.685	0.673	0.694	0.694	0.694	0.648	0.771	0.664	0.676	0.674	0.62	0.667	0.602	0.713	0.611	0.685	0.694	0.69	0.648	0.704	0.574	0
30	0.644	0.706	0.674	0.833	0.7	0.567	0.677	0.67	0.663	0.722	0.656	0.756	0.6	0.788	0.678	0.694	0.693	0.544	0.606	0.6	0.733	0.578	0.578	0.711	0.689	0.689	0.689	0.711	0.611	0
31	0.611	0.667	0.667	0.833	0.833	0.667	0.823	0.685	0.611	0.611	0.667	0.667	0.5	0.75	0.681	0.639	0.633	0.667	0.806	0.667	0.667	0.556	0.833	0.722	0.694	0.667	0.611	0.778	0.648	0.656	0
32	0.722	0.75	0.667	0.778	0.667	0.667	0.767	0.667	0.667	0.667	0.667	0.667	0.778	0.75	0.653	0.667	0.656	0.722	0.75	0.722	0.778	0.778	0.722	0.611	0.667	0.611	0.722	0.833	0.704	0.733	0.667	0
33	0.667	0.75	0.685	0.833	0.667	0.611	0.622	0.667	0.704	0.722	0.722	0.722	0.722	0.688	0.681	0.653	0.6	0.722	0.75	0.778	0.5	0.667	0.667	0.611	0.611	0.722	0.556	0.667	0.676	0.633	0.722	0.667	0
34	0.722	0.778	0.741	0.778	0.722	0.722	0.795	0.704	0.759	0.778	0.667	0.722	0.722	0.813	0.653	0.694	0.611	0.722	0.667	0.778	0.722	0.667	0.778	0.722	0.667	0.722	0.556	0.778	0.704	0.7	0.667	0.722	0.667	0
35	0.639	0.694	0.685	0.722	0.75	0.611	0.707	0.685	0.704	0.694	0.667	0.75	0.694	0.781	0.667	0.701	0.667	0.583	0.681	0.639	0.667	0.639	0.556	0.75	0.694	0.556	0.639	0.806	0.653	0.661	0.694	0.694	0.667	0.722	0
36	0.778	0.722	0.648	0.778	0.556	0.556	0.622	0.704	0.759	0.778	0.778	0.778	0.722	0.75	0.708	0.778	0.744	0.667	0.75	0.611	0.722	0.722	0.611	0.778	0.694	0.778	0.722	0.722	0.722	0.633	0.722	0.778	0.611	0.667	0.639	0
37	0.667	0.694	0.667	0.889	0.833	0.556	0.677	0.685	0.611	0.556	0.667	0.778	0.611	0.625	0.708	0.611	0.633	0.722	0.722	0.722	0.556	0.611	0.667	0.667	0.722	0.667	0.722	0.722	0.704	0.656	0.611	0.611	0.611	0.722	0.611	0.667	0
38	0.611	0.778	0.852	0.833	0.889	0.667	0.913	0.759	0.685	0.833	0.722	0.833	0.722	0.938	0.819	0.819	0.8	0.833	0.861	0.722	0.833	0.722	0.833	0.778	0.833	0.722	0.722	1	0.824	0.822	0.611	0.778	0.889	0.778	0.722	0.833	0.722	0
39	0.694	0.736	0.824	0.833	0.639	0.583	0.719	0.648	0.593	0.667	0.611	0.861	0.778	0.844	0.694	0.694	0.706	0.694	0.806	0.861	0.722	0.625	0.667	0.667	0.667	0.722	0.722	0.806	0.722	0.711	0.722	0.722	0.722	0.694	0.708	0.722	0.694	0.722	0
40	0.722	0.917	0.87	0.833	0.944	0.722	0.854	0.741	0.667	0.833	0.667	0.944	0.833	0.938	0.764	0.736	0.744	0.611	0.778	0.944	0.833	0.611	0.833	0.833	0.778	0.778	0.778	1	0.824	0.756	0.667	0.778	0.833	0.667	0.75	0.889	0.778	0.611	0.667	0
41	0.833	0.833	0.833	0.722	0.722	0.889	0.795	0.907	0.907	0.778	0.778	0.833	0.944	1	0.847	0.833	0.889	0.889	0.917	0.889	0.833	0.917	0.889	0.833	0.722	0.778	0.833	0.944	0.861	0.922	0.944	0.889	0.889	0.833	0.778	0.778	0.833	0.833	0.806	0.833	0
42	0.556	0.722	0.778	0.778	0.778	0.556	0.729	0.648	0.685	0.611	0.667	0.667	0.667	0.875	0.653	0.694	0.644	0.611	0.722	0.667	0.611	0.528	0.833	0.722	0.694	0.667	0.722	0.833	0.694	0.678	0.556	0.722	0.778	0.611	0.611	0.722	0.667	0.667	0.694	0.722	0.833	0
43	0.556	0.708	0.75	0.833	0.639	0.528	0.719	0.611	0.63	0.583	0.639	0.722	0.694	0.813	0.653	0.674	0.672	0.639	0.75	0.722	0.639	0.597	0.694	0.639	0.667	0.639	0.694	0.806	0.69	0.672	0.639	0.639	0.694	0.694	0.639	0.722	0.611	0.722	0.528	0.75	0.833	0.444	0
44	0.722	0.75	0.722	0.722	0.722	0.667	0.736	0.722	0.741	0.778	0.611	0.722	0.722	0.688	0.722	0.625	0.656	0.778	0.75	0.611	0.667	0.667	0.667	0.778	0.778	0.667	0.611	0.667	0.685	0.744	0.722	0.833	0.667	0.611	0.583	0.611	0.611	0.667	0.778	0.833	0.722	0.722	0.75	0
45	0.722	0.722	0.778	0.833	0.778	0.611	0.767	0.685	0.759	0.667	0.611	0.722	0.667	0.75	0.778	0.708	0.7	0.778	0.806	0.722	0.778	0.694	0.667	0.722	0.694	0.667	0.5	0.833	0.75	0.678	0.611	0.722	0.722	0.667	0.639	0.667	0.667	0.611	0.75	0.833	0.889	0.611	0.694	0.556	0
46	0.611	0.694	0.778	0.778	0.833	0.722	0.764	0.648	0.63	0.667	0.611	0.778	0.667	0.875	0.639	0.667	0.656	0.722	0.75	0.833	0.667	0.667	0.722	0.667	0.667	0.722	0.722	0.889	0.722	0.7	0.722	0.611	0.722	0.611	0.722	0.833	0.722	0.889	0.694	0.778	0.833	0.722	0.667	0.778	0.778	0
47	0.778	0.764	0.731	0.778	0.778	0.694	0.793	0.75	0.796	0.75	0.75	0.806	0.694	0.875	0.757	0.729	0.744	0.75	0.792	0.667	0.806	0.75	0.611	0.833	0.819	0.778	0.778	0.75	0.713	0.711	0.75	0.694	0.778	0.75	0.653	0.75	0.694	0.833	0.806	0.889	0.944	0.667	0.722	0.667	0.75	0.75	0
48	0.639	0.681	0.741	0.833	0.75	0.667	0.811	0.667	0.667	0.722	0.75	0.778	0.722	0.781	0.646	0.688	0.65	0.722	0.75	0.75	0.639	0.708	0.778	0.722	0.708	0.667	0.667	0.75	0.657	0.7	0.694	0.694	0.639	0.722	0.681	0.75	0.694	0.806	0.722	0.806	0.889	0.722	0.694	0.611	0.722	0.639	0.722	0
49	0.593	0.722	0.772	0.796	0.759	0.574	0.682	0.642	0.636	0.667	0.685	0.722	0.685	0.792	0.699	0.708	0.685	0.667	0.769	0.704	0.63	0.593	0.704	0.685	0.676	0.648	0.704	0.796	0.688	0.626	0.667	0.741	0.63	0.722	0.657	0.667	0.63	0.778	0.639	0.796	0.833	0.5	0.556	0.759	0.667	0.685	0.75	0.713	0
50	0.722	0.639	0.796	0.833	0.722	0.611	0.701	0.648	0.593	0.667	0.667	0.722	0.722	0.813	0.681	0.722	0.689	0.833	0.806	0.667	0.611	0.722	0.778	0.778	0.694	0.667	0.778	0.833	0.75	0.756	0.778	0.722	0.667	0.778	0.667	0.667	0.667	0.833	0.611	0.889	0.833	0.556	0.611	0.722	0.722	0.667	0.75	0.611	0.463
51	0.722	0.63	0.698	0.796	0.704	0.704	0.757	0.691	0.716	0.722	0.63	0.667	0.685	0.813	0.685	0.69	0.722	0.63	0.676	0.574	0.667	0.657	0.722	0.722	0.704	0.722	0.778	0.778	0.667	0.644	0.667	0.685	0.722	0.704	0.639	0.685	0.648	0.759	0.713	0.778	0.833	0.611	0.667	0.685	0.722	0.685	0.713	0.694	0.704
52	0.704	0.704	0.722	0.833	0.722	0.685	0.728	0.673	0.667	0.759	0.667	0.704	0.704	0.688	0.699	0.681	0.689	0.741	0.731	0.685	0.759	0.685	0.759	0.611	0.685	0.685	0.722	0.778	0.704	0.693	0.685	0.611	0.741	0.685	0.722	0.704	0.63	0.741	0.694	0.796	0.852	0.704	0.685	0.685	0.667	0.704	0.796	0.722	0.716
53	0.694	0.681	0.685	0.778	0.694	0.667	0.705	0.667	0.667	0.611	0.556	0.694	0.639	0.75	0.701	0.583	0.628	0.583	0.681	0.639	0.667	0.556	0.611	0.639	0.708	0.75	0.75	0.806	0.63	0.572	0.556	0.639	0.722	0.639	0.653	0.694	0.528	0.722	0.639	0.694	0.806	0.556	0.611	0.639	0.694	0.667	0.667	0.694	0.685
54	0.734	0.737	0.736	0.839	0.868	0.767	0.831	0.744	0.721	0.658	0.675	0.78	0.736	0.719	0.699	0.669	0.653	0.705	0.757	0.767	0.646	0.667	0.84	0.72	0.728	0.675	0.635	0.823	0.707	0.751	0.661	0.724	0.663	0.604	0.685	0.781	0.691	0.809	0.733	0.675	0.852	0.644	0.727	0.72	0.691	0.734	0.787	0.682	0.731
55	0.708	0.701	0.704	0.792	0.792	0.722	0.774	0.694	0.634	0.639	0.611	0.778	0.681	0.734	0.635	0.649	0.617	0.764	0.792	0.722	0.639	0.708	0.764	0.681	0.639	0.583	0.639	0.75	0.671	0.711	0.653	0.667	0.597	0.667	0.632	0.722	0.625	0.819	0.715	0.819	0.833	0.667	0.681	0.597	0.667	0.611	0.764	0.625	0.699
56	0.722	0.722	0.731	0.806	0.806	0.75	0.797	0.694	0.63	0.667	0.639	0.833	0.667	0.688	0.66	0.653	0.622	0.833	0.819	0.75	0.583	0.778	0.806	0.694	0.653	0.667	0.667	0.778	0.699	0.728	0.694	0.639	0.583	0.667	0.708	0.75	0.611	0.833	0.75	0.806	0.778	0.778	0.694	0.639	0.722	0.583	0.778	0.625	0.731
57	0.625	0.667	0.755	0.764	0.708	0.708	0.753	0.745	0.722	0.722	0.806	0.653	0.722	0.781	0.698	0.75	0.739	0.625	0.701	0.625	0.694	0.674	0.833	0.764	0.722	0.667	0.792	0.722	0.688	0.725	0.736	0.736	0.722	0.736	0.681	0.764	0.764	0.903	0.819	0.847	0.833	0.667	0.708	0.736	0.819	0.722	0.743	0.715	0.718
58	0.685	0.715	0.799	0.762	0.771	0.707	0.789	0.806	0.767	0.701	0.784	0.68	0.798	0.835	0.742	0.754	0.749	0.674	0.705	0.688	0.678	0.683	0.828	0.791	0.786	0.733	0.816	0.779	0.745	0.782	0.775	0.78	0.775	0.765	0.723	0.821	0.709	0.854	0.782	0.78	0.764	0.675	0.708	0.749	0.832	0.725	0.8	0.769	0.735
59	0.618	0.66	0.799	0.786	0.773	0.689	0.742	0.775	0.719	0.688	0.802	0.745	0.705	0.775	0.714	0.724	0.737	0.691	0.681	0.674	0.672	0.654	0.83	0.731	0.733	0.72	0.745	0.715	0.718	0.741	0.705	0.774	0.76	0.788	0.733	0.802	0.646	0.83	0.773	0.83	0.813	0.675	0.689	0.759	0.731	0.731	0.809	0.767	0.717
60	0.778	0.694	0.741	0.889	0.778	0.667	0.799	0.667	0.667	0.556	0.778	0.722	0.778	0.813	0.708	0.694	0.689	0.833	0.833	0.833	0.778	0.778	0.833	0.722	0.722	0.667	0.722	0.833	0.796	0.789	0.722	0.722	0.778	0.778	0.75	0.722	0.667	0.778	0.778	0.778	0.833	0.722	0.722	0.722	0.722	0.722	0.833	0.667	0.759
61	0.556	0.667	0.778	0.722	0.667	0.556	0.684	0.759	0.704	0.778	0.722	0.722	0.667	0.813	0.708	0.764	0.678	0.611	0.583	0.611	0.778	0.528	0.722	0.722	0.806	0.722	0.722	0.667	0.657	0.633	0.722	0.833	0.778	0.611	0.694	0.722	0.667	0.778	0.722	0.778	0.889	0.611	0.694	0.667	0.667	0.722	0.778	0.778	0.648
62	0.833	0.75	0.759	0.833	0.722	0.722	0.681	0.722	0.648	0.611	0.667	0.778	0.833	0.688	0.778	0.681	0.733	0.667	0.722	0.833	0.722	0.611	0.611	0.722	0.75	0.833	0.722	0.778	0.722	0.689	0.778	0.833	0.722	0.722	0.75	0.667	0.722	0.889	0.611	0.667	0.833	0.833	0.75	0.722	0.722	0.722	0.778	0.722	0.741
63	0.722	0.667	0.759	0.889	0.778	0.611	0.795	0.667	0.685	0.611	0.667	0.778	0.611	0.875	0.694	0.722	0.722	0.833	0.806	0.722	0.778	0.778	0.833	0.778	0.75	0.667	0.778	0.889	0.806	0.733	0.722	0.778	0.778	0.722	0.75	0.667	0.667	0.778	0.778	0.833	0.889	0.667	0.667	0.722	0.722	0.722	0.778	0.722	0.685
64	0.722	0.693	0.772	0.829	0.817	0.664	0.808	0.689	0.696	0.633	0.722	0.729	0.759	0.824	0.711	0.698	0.679	0.788	0.83	0.808	0.731	0.749	0.828	0.692	0.735	0.675	0.712	0.863	0.774	0.741	0.729	0.692	0.741	0.73	0.726	0.799	0.682	0.8	0.789	0.799	0.829	0.672	0.692	0.74	0.721	0.646	0.798	0.711	0.687
65	0.759	0.704	0.784	0.87	0.815	0.741	0.845	0.71	0.728	0.704	0.741	0.815	0.759	0.875	0.731	0.755	0.73	0.833	0.861	0.796	0.778	0.796	0.87	0.778	0.731	0.722	0.722	0.815	0.772	0.748	0.741	0.759	0.778	0.759	0.787	0.778	0.741	0.87	0.796	0.852	0.889	0.778	0.769	0.815	0.741	0.648	0.833	0.704	0.728
66	0.778	0.694	0.769	0.833	0.75	0.667	0.797	0.713	0.713	0.611	0.778	0.778	0.778	0.813	0.708	0.715	0.672	0.833	0.847	0.833	0.694	0.778	0.778	0.778	0.736	0.694	0.639	0.833	0.773	0.761	0.75	0.75	0.667	0.722	0.694	0.694	0.722	0.833	0.764	0.806	0.806	0.722	0.708	0.667	0.722	0.75	0.819	0.639	0.713
67	0.778	0.722	0.815	0.833	0.833	0.667	0.826	0.685	0.722	0.722	0.722	0.556	0.778	0.75	0.694	0.681	0.711	0.778	0.833	0.778	0.778	0.778	0.833	0.667	0.667	0.722	0.667	0.889	0.787	0.733	0.722	0.722	0.667	0.722	0.75	0.833	0.722	0.889	0.75	0.833	0.944	0.667	0.694	0.778	0.778	0.722	0.778	0.694	0.667
68	0.5	0.722	0.704	0.667	0.778	0.667	0.649	0.759	0.741	0.722	0.611	0.722	0.722	0.875	0.75	0.694	0.767	0.556	0.583	0.611	0.722	0.5	0.667	0.667	0.778	0.667	0.722	0.667	0.648	0.678	0.667	0.833	0.778	0.778	0.694	0.833	0.722	0.778	0.722	0.722	0.833	0.611	0.667	0.722	0.778	0.722	0.722	0.806	0.667
69	0.778	0.722	0.833	0.833	0.833	0.778	0.823	0.722	0.667	0.722	0.722	0.833	0.778	0.813	0.708	0.708	0.678	0.778	0.778	0.833	0.722	0.722	0.778	0.778	0.75	0.778	0.722	0.778	0.75	0.733	0.722	0.722	0.722	0.667	0.778	0.833	0.722	0.833	0.722	0.722	0.889	0.778	0.75	0.778	0.778	0.611	0.833	0.639	0.704
70	0.639	0.75	0.806	0.778	0.778	0.806	0.795	0.741	0.75	0.667	0.75	0.75	0.75	0.75	0.674	0.66	0.722	0.694	0.778	0.667	0.75	0.694	0.778	0.778	0.778	0.694	0.722	0.75	0.718	0.728	0.722	0.694	0.75	0.722	0.736	0.75	0.75	0.889	0.806	0.833	0.861	0.778	0.764	0.722	0.694	0.694	0.792	0.694	0.741
71	0.759	0.704	0.802	0.87	0.815	0.704	0.836	0.716	0.722	0.685	0.722	0.778	0.778	0.792	0.713	0.736	0.711	0.833	0.861	0.815	0.778	0.806	0.852	0.722	0.722	0.648	0.722	0.852	0.772	0.744	0.759	0.685	0.759	0.741	0.741	0.741	0.741	0.852	0.806	0.833	0.87	0.741	0.75	0.722	0.722	0.63	0.806	0.676	0.71
72	0.761	0.704	0.807	0.84	0.785	0.728	0.822	0.705	0.727	0.682	0.75	0.785	0.761	0.821	0.701	0.727	0.702	0.818	0.841	0.774	0.761	0.784	0.807	0.739	0.739	0.625	0.671	0.853	0.767	0.756	0.761	0.704	0.761	0.693	0.733	0.761	0.717	0.818	0.785	0.829	0.818	0.75	0.728	0.715	0.704	0.657	0.789	0.709	0.73
73	0.764	0.736	0.814	0.823	0.795	0.736	0.813	0.677	0.694	0.674	0.733	0.792	0.764	0.799	0.697	0.719	0.68	0.823	0.837	0.764	0.733	0.762	0.823	0.764	0.705	0.649	0.677	0.788	0.752	0.717	0.764	0.705	0.733	0.677	0.766	0.767	0.733	0.854	0.734	0.795	0.823	0.764	0.72	0.736	0.736	0.646	0.825	0.689	0.684
74	0.635	0.723	0.737	0.854	0.725	0.594	0.702	0.634	0.659	0.698	0.647	0.744	0.705	0.784	0.696	0.683	0.665	0.636	0.711	0.669	0.673	0.613	0.725	0.659	0.699	0.621	0.716	0.803	0.682	0.682	0.692	0.655	0.64	0.705	0.659	0.723	0.653	0.76	0.673	0.743	0.898	0.626	0.637	0.731	0.709	0.706	0.743	0.687	0.626
75	0.602	0.7	0.75	0.878	0.741	0.611	0.74	0.645	0.663	0.67	0.709	0.742	0.677	0.774	0.693	0.691	0.665	0.652	0.696	0.629	0.701	0.594	0.766	0.692	0.689	0.556	0.691	0.774	0.666	0.662	0.644	0.726	0.678	0.715	0.693	0.725	0.653	0.773	0.636	0.757	0.943	0.627	0.616	0.758	0.684	0.757	0.774	0.681	0.612
76	0.722	0.736	0.75	0.667	0.694	0.75	0.799	0.75	0.778	0.75	0.667	0.722	0.667	0.781	0.701	0.764	0.711	0.694	0.667	0.694	0.667	0.708	0.778	0.639	0.722	0.778	0.75	0.778	0.676	0.706	0.722	0.75	0.75	0.667	0.653	0.75	0.722	0.806	0.792	0.833	0.861	0.75	0.75	0.694	0.778	0.694	0.764	0.653	0.787
77	0.611	0.667	0.741	0.778	0.667	0.611	0.712	0.722	0.685	0.611	0.667	0.778	0.611	0.875	0.611	0.694	0.667	0.722	0.694	0.778	0.722	0.667	0.833	0.722	0.639	0.556	0.667	0.833	0.704	0.689	0.611	0.667	0.722	0.667	0.639	0.556	0.611	0.722	0.667	0.778	0.667	0.611	0.611	0.667	0.556	0.611	0.833	0.667	0.648
78	0.667	0.639	0.704	0.833	0.667	0.611	0.799	0.63	0.519	0.667	0.722	0.667	0.667	0.875	0.625	0.708	0.667	0.556	0.667	0.667	0.778	0.556	0.778	0.722	0.639	0.611	0.722	0.833	0.657	0.7	0.5	0.611	0.778	0.611	0.639	0.778	0.667	0.556	0.611	0.611	0.944	0.5	0.583	0.778	0.667	0.722	0.778	0.639	0.685
79	0.667	0.667	0.722	0.833	0.722	0.667	0.826	0.667	0.556	0.667	0.722	0.667	0.667	0.875	0.653	0.708	0.667	0.556	0.667	0.667	0.778	0.528	0.778	0.722	0.667	0.611	0.722	0.833	0.657	0.7	0.444	0.611	0.778	0.611	0.639	0.833	0.667	0.5	0.667	0.556	0.944	0.5	0.611	0.778	0.667	0.722	0.778	0.667	0.685
80	0.5	0.75	0.741	0.778	0.778	0.611	0.705	0.685	0.759	0.667	0.667	0.722	0.611	0.813	0.694	0.694	0.689	0.722	0.722	0.667	0.722	0.667	0.833	0.611	0.694	0.667	0.722	0.833	0.704	0.744	0.667	0.722	0.722	0.722	0.639	0.611	0.611	0.667	0.75	0.833	0.722	0.556	0.667	0.667	0.667	0.722	0.75	0.639	0.63
81	0.778	0.722	0.796	0.778	0.778	0.722	0.854	0.685	0.704	0.722	0.667	0.722	0.722	0.875	0.653	0.722	0.689	0.667	0.639	0.778	0.722	0.667	0.778	0.722	0.694	0.722	0.722	0.889	0.704	0.689	0.667	0.611	0.778	0.5	0.667	0.833	0.722	0.722	0.694	0.667	0.944	0.611	0.694	0.778	0.667	0.667	0.778	0.639	0.759
82	0.722	0.806	0.796	0.833	0.778	0.833	0.736	0.722	0.685	0.611	0.667	0.722	0.778	0.688	0.722	0.653	0.733	0.722	0.778	0.722	0.722	0.694	0.667	0.722	0.75	0.667	0.778	0.778	0.731	0.756	0.722	0.722	0.722	0.778	0.722	0.667	0.667	0.889	0.722	0.889	0.889	0.833	0.722	0.667	0.833	0.778	0.75	0.778	0.741
83	0.694	0.681	0.75	0.833	0.694	0.583	0.752	0.676	0.63	0.694	0.611	0.75	0.722	0.844	0.674	0.715	0.689	0.722	0.778	0.778	0.75	0.681	0.75	0.694	0.639	0.611	0.639	0.806	0.694	0.65	0.667	0.611	0.667	0.722	0.653	0.75	0.667	0.75	0.681	0.722	0.861	0.694	0.667	0.722	0.694	0.583	0.75	0.653	0.685
84	0.778	0.75	0.815	0.833	0.778	0.667	0.795	0.685	0.704	0.667	0.778	0.833	0.778	0.813	0.722	0.694	0.689	0.833	0.833	0.778	0.722	0.75	0.778	0.778	0.75	0.667	0.722	0.833	0.778	0.722	0.778	0.778	0.722	0.778	0.778	0.722	0.722	0.889	0.694	0.833	0.944	0.778	0.722	0.722	0.778	0.778	0.806	0.667	0.704
85	0.796	0.704	0.728	0.667	0.685	0.685	0.729	0.778	0.79	0.704	0.685	0.685	0.759	0.833	0.704	0.694	0.678	0.704	0.685	0.685	0.722	0.685	0.704	0.741	0.75	0.815	0.741	0.759	0.667	0.656	0.759	0.704	0.722	0.704	0.731	0.778	0.759	0.833	0.778	0.833	0.833	0.667	0.731	0.704	0.778	0.63	0.704	0.667	0.772
86	0.741	0.713	0.772	0.778	0.759	0.648	0.727	0.722	0.704	0.667	0.611	0.741	0.722	0.792	0.699	0.644	0.652	0.741	0.741	0.722	0.63	0.63	0.778	0.685	0.704	0.722	0.704	0.796	0.679	0.689	0.667	0.722	0.704	0.685	0.741	0.796	0.667	0.722	0.713	0.759	0.852	0.63	0.685	0.685	0.722	0.593	0.731	0.639	0.691
87	0.667	0.639	0.722	0.722	0.722	0.611	0.795	0.778	0.796	0.667	0.778	0.611	0.722	0.813	0.667	0.722	0.7	0.667	0.611	0.611	0.778	0.639	0.611	0.778	0.778	0.722	0.722	0.722	0.639	0.656	0.722	0.722	0.722	0.778	0.694	0.778	0.722	0.889	0.778	0.944	0.889	0.722	0.694	0.722	0.778	0.667	0.694	0.639	0.685
88	0.764	0.736	0.735	0.708	0.736	0.733	0.724	0.734	0.646	0.708	0.681	0.646	0.764	0.732	0.684	0.663	0.682	0.646	0.708	0.736	0.712	0.649	0.767	0.677	0.705	0.674	0.736	0.767	0.679	0.725	0.642	0.642	0.736	0.736	0.646	0.677	0.677	0.851	0.708	0.823	0.795	0.587	0.705	0.708	0.733	0.764	0.811	0.708	0.676
89	0.667	0.778	0.704	0.722	0.667	0.611	0.649	0.667	0.667	0.722	0.722	0.667	0.833	0.688	0.681	0.681	0.644	0.611	0.694	0.722	0.611	0.611	0.611	0.611	0.75	0.722	0.611	0.611	0.639	0.656	0.667	0.611	0.5	0.667	0.667	0.667	0.667	0.833	0.694	0.833	0.889	0.667	0.639	0.667	0.722	0.722	0.778	0.722	0.611
90	0.722	0.694	0.741	0.778	0.722	0.778	0.74	0.741	0.759	0.778	0.778	0.556	0.778	0.688	0.736	0.764	0.778	0.722	0.75	0.722	0.778	0.778	0.778	0.556	0.694	0.722	0.778	0.778	0.694	0.778	0.722	0.556	0.833	0.778	0.694	0.778	0.778	0.778	0.833	0.944	0.833	0.778	0.778	0.722	0.778	0.722	0.75	0.667	0.778
91	0.731	0.709	0.735	0.771	0.748	0.613	0.707	0.71	0.744	0.637	0.634	0.75	0.708	0.807	0.707	0.688	0.693	0.769	0.816	0.748	0.711	0.741	0.766	0.595	0.625	0.694	0.563	0.845	0.701	0.699	0.655	0.671	0.674	0.692	0.633	0.671	0.671	0.787	0.682	0.829	0.808	0.653	0.653	0.787	0.616	0.634	0.767	0.74	0.621
92	0.703	0.773	0.792	0.816	0.759	0.615	0.771	0.712	0.716	0.672	0.63	0.816	0.733	0.842	0.724	0.709	0.709	0.717	0.81	0.786	0.759	0.681	0.802	0.628	0.688	0.714	0.627	0.887	0.732	0.704	0.686	0.757	0.731	0.686	0.681	0.745	0.729	0.727	0.665	0.7	0.828	0.66	0.666	0.788	0.656	0.688	0.766	0.753	0.697
93	0.556	0.75	0.722	0.667	0.722	0.556	0.795	0.685	0.722	0.667	0.667	0.667	0.667	0.875	0.611	0.708	0.656	0.667	0.694	0.722	0.778	0.667	0.722	0.667	0.667	0.611	0.611	0.833	0.657	0.644	0.5	0.556	0.667	0.667	0.611	0.722	0.722	0.667	0.722	0.722	0.722	0.556	0.583	0.722	0.667	0.556	0.778	0.583	0.611
94	0.778	0.778	0.833	0.889	0.833	0.722	0.826	0.704	0.759	0.667	0.722	0.667	0.778	0.875	0.708	0.694	0.722	0.722	0.806	0.833	0.778	0.75	0.778	0.722	0.75	0.778	0.722	0.833	0.769	0.689	0.778	0.778	0.722	0.722	0.778	0.722	0.778	0.889	0.806	0.778	0.944	0.722	0.75	0.778	0.722	0.778	0.806	0.694	0.667
95	0.722	0.75	0.833	0.722	0.833	0.722	0.854	0.704	0.722	0.667	0.667	0.722	0.778	0.813	0.681	0.694	0.678	0.833	0.861	0.778	0.722	0.806	0.889	0.778	0.75	0.722	0.778	0.722	0.731	0.733	0.778	0.722	0.778	0.722	0.778	0.833	0.778	0.833	0.806	0.833	0.889	0.722	0.75	0.722	0.722	0.722	0.861	0.722	0.704
96	0.722	0.75	0.796	0.833	0.667	0.667	0.767	0.685	0.741	0.778	0.778	0.722	0.778	0.875	0.778	0.778	0.7	0.778	0.833	0.778	0.722	0.75	0.833	0.667	0.667	0.722	0.667	0.833	0.769	0.7	0.778	0.778	0.611	0.722	0.778	0.722	0.778	0.889	0.722	0.889	0.889	0.722	0.694	0.778	0.722	0.611	0.833	0.722	0.667
97	0.722	0.694	0.815	0.778	0.778	0.667	0.795	0.685	0.667	0.667	0.722	0.778	0.722	0.875	0.681	0.708	0.7	0.778	0.861	0.833	0.778	0.75	0.778	0.778	0.722	0.722	0.722	0.889	0.769	0.722	0.722	0.722	0.778	0.722	0.722	0.722	0.778	0.833	0.722	0.778	0.833	0.722	0.694	0.778	0.722	0.611	0.806	0.75	0.704
98	0.778	0.75	0.741	0.833	0.833	0.778	0.823	0.685	0.667	0.556	0.722	0.833	0.722	0.688	0.681	0.681	0.644	0.833	0.833	0.778	0.667	0.75	0.833	0.722	0.75	0.667	0.722	0.778	0.722	0.733	0.667	0.667	0.667	0.667	0.778	0.667	0.667	0.889	0.778	0.778	0.833	0.778	0.75	0.722	0.778	0.722	0.833	0.694	0.741
99	0.736	0.667	0.759	0.778	0.792	0.75	0.74	0.727	0.685	0.694	0.722	0.708	0.722	0.656	0.722	0.691	0.717	0.778	0.771	0.764	0.639	0.722	0.778	0.653	0.701	0.722	0.708	0.75	0.706	0.728	0.736	0.694	0.75	0.75	0.736	0.764	0.667	0.861	0.75	0.861	0.806	0.764	0.743	0.708	0.694	0.611	0.785	0.715	0.755
100	0.635	0.698	0.77	0.762	0.786	0.706	0.768	0.709	0.667	0.651	0.603	0.746	0.73	0.705	0.69	0.669	0.675	0.762	0.798	0.778	0.651	0.694	0.825	0.635	0.722	0.603	0.603	0.73	0.688	0.738	0.667	0.714	0.714	0.69	0.702	0.754	0.706	0.778	0.722	0.817	0.841	0.683	0.694	0.643	0.659	0.683	0.762	0.667	0.728
101	0.67	0.693	0.738	0.731	0.755	0.696	0.769	0.722	0.742	0.684	0.701	0.745	0.743	0.708	0.695	0.701	0.705	0.773	0.801	0.745	0.698	0.744	0.814	0.67	0.705	0.658	0.583	0.727	0.701	0.75	0.656	0.757	0.753	0.668	0.694	0.668	0.684	0.8	0.755	0.83	0.788	0.729	0.734	0.587	0.642	0.701	0.772	0.678	0.76
[truncated: 52 more columns]
